# Supplementary material for: Zn-based seed priming enhances drought resistance during germination of Lespedeza potaninii: physiological and transcriptomic insights
Source: PeerJ. 2026 Apr 7;14:e21054. doi: 10.7717/peerj.21054 (PMC13068015; doi:10.7717/peerj.21054)
Supplement: Supplemental Information 1 [file peerj-14-21054-s001.xlsx]

## Sheet: Sheet1
treatment		rate
S10--1		0.933333
S10--2		0.733333
S10--3		0.666667
S20--1		0.966667
S20--2		0.833333
S20--3		0.92
S30--1		0.96
S30--2		1
S30--3		0.966667
CK-1		0.325
CK-2		0.333333
CK-3		0.366667
YD2--1		0.275
YD2--2		0.3
YD2--3		0.2
YD5--1		0.275
YD5--2		0.325
YD5--3		0.275
NaClO-1		0.1
NaClO-2		0.175
NaClO-3		0.275
110℃-1		0.05
110℃-2		0.075
110℃-3		0.175
M-1		0.766667
M-2		0.633333
M-3		0.5
