# Supplementary material for: Zn-based seed priming enhances drought resistance during germination of Lespedeza potaninii: physiological and transcriptomic insights
Source: PeerJ. 2026 Apr 7;14:e21054. doi: 10.7717/peerj.21054 (PMC13068015; doi:10.7717/peerj.21054)
Supplement: Supplemental Information 2 [file peerj-14-21054-s002.xlsx]

## Sheet: sheet
		vitality index	germination rate
CK	1	830.502	1
	2	798.634	0.966667
	2	823.342	0.966667
ZnSO40.01	1	105.672	0.366667
	2	66.6666	0.266667
	3	71.3564	0.266667
ZnSO4-0.06	1	883.313	0.833333
	2	877.771	0.933333
	3	961.521	0.966667
ZnSO4 0.04	1	961.521	0.966667
	2	710.539	0.9
	3	838.76	0.9
ZnSO4 0.1	1	129.87	93.33
	2	114.241	86.67
	3	148.202	96.67
		vitality index	germination rate
ZNO0.01	1	554.556	0.9
	2	616.461	0.9
	3	712.975	0.833333
ZNO0.05	1	807.636	0.9
	2	918.025	0.966667
	3	812.354	0.933333
ZNO0.1	1	1115.34	1
	2	1196.58	1
	3	1175.59	0.966667
ZNO0.4	1	651.248	0.933333
	2	592.462	0.8
	3	611.96	0.8
ZNO0.2	1	669.996	0.9
	2	801.925	0.9
	3	796.58	0.9
