# Supplementary material for: Zn-based seed priming enhances drought resistance during germination of Lespedeza potaninii: physiological and transcriptomic insights
Source: PeerJ. 2026 Apr 7;14:e21054. doi: 10.7717/peerj.21054 (PMC13068015; doi:10.7717/peerj.21054)
Supplement: Supplemental Information 3 [file peerj-14-21054-s003.xlsx]

## Sheet: sheet
germination rate	CK	ZNSO4	ZNO
Control-1	90	93.33	93.33
Control-2	90	100	100
Control-3	80	100	96.67
Mild-1	80	90	90
Mild-2	83	100	93.33
Mild-3	90	100	96.67
Moderate-1	67	83.33	76.67
Moderate-2	60	100	90
Moderate-3	70	90	93.33
Severe-1	27	70	73.33
Severe-2	50	60	60
Severe-3	40	56.67	70
germination potential	CK	ZNSO4	ZNO		germination index		ZNSO4	ZNO		vitality index	CK	ZNSO4	ZNO
Control-1	53.33	63.33	76.67		Control-1	31.8681	30.0366	41.958		Control-1	519.163	423.456	598.321
Control-2	63.33	60	76.67		Control-2	33.8994	28.2384	37.1295		Control-2	656.936	513.431	695.064
Control-3	63.33	73.33	73.33		Control-3	31.7349	37.3959	37.8954		Control-3	764.494	797.991	492.261
Mild-1	63	83.33	70		Mild-1	28.4149	25.7742	29.4705		Mild-1	659.51	542.444	502.177
Mild-2	50	76.67	73.33		Mild-2	24.2357	32.7339	33.2334		Mild-2	620.677	762.798	620.135
Mild-3	56.67	76.67	66.67		Mild-3	27.5657	31.4685	30.3696		Mild-3	641.345	647.244	538.149
Moderate-1	46.67	43.33	63.33		Moderate-1	23.31	25.5744	31.4019		Moderate-1	323.823	295.308	309.623
Moderate-2	46.67	60	66.67		Moderate-2	25.2514	32.967	26.7399		Moderate-2	389.629	244.384	251.89
Moderate-3	60	53.33	56.67		Moderate-3	25.641	31.0023	33.5664		Moderate-3	408.82	277.874	276.251
Severe-1	26.67	43.33	43.33		Severe-1	8.325	17.5158	23.8761		Severe-1	72.5108	111.751	180.265
Severe-2	43.33	23.33	50		Severe-2	15.4845	17.0829	28.1385		Severe-2	88.5713	110.099	162.922
Severe-3	33.33	43.33	53.33		Severe-3	14.9284	18.4815	28.7712		Severe-3	67.0285	99.3381	175.217
