# Supplementary material for: Zn-based seed priming enhances drought resistance during germination of Lespedeza potaninii: physiological and transcriptomic insights
Source: PeerJ. 2026 Apr 7;14:e21054. doi: 10.7717/peerj.21054 (PMC13068015; doi:10.7717/peerj.21054)
Supplement: Supplemental Information 4 [file peerj-14-21054-s004.xlsx]

## Sheet: Sheet1
	GR				GPX			GSH	content			GSSG	content			GSH/GSSG			CAT			H2O2							POD			SOD
CK	1.09398			CK-1	1607.53			CK-1	676.804			CK-1	53.6688		CK-1	12.6104		CK-1	1964.05		CK	36.3452				MDA		CK-1	29075.9		CK	584.106				sugar
CK	1.07622			CK-2	2184.08			CK-2	587.307			CK-2	56.7755		CK-2	10.3436		CK-2	2679.36		CK	34.6911			CK	460.782		CK-2	39480		CK	534.21			CK	24.4081
CK	0.997958			CK-3	2901.52			CK-3	626.419			CK-3	49.9883		CK-3	12.5309		CK-3	1718.13		CK	37.0715			CK	570.84		CK-3	34221.1		CK	407.298			CK	26.7898
ZNSO	1.50145			ZNSO-1	1791.12			ZNSO-1	587.485			ZNSO-1	52.5171		ZNSO-1	11.1858		ZNO-1	1703.28		ZNSO	29.6349			CK	442.278		ZNO-1	25544.8		ZNSO	495.987			CK	39.1329
ZNSO	1.22377			ZNSO-2	1266.57			ZNSO-2	655.211			ZNSO-2	58.2423		ZNSO-2	11.2502		ZNO-2	1718.68		ZNSO	29.037			ZNSO	537.42		ZNO-2	29750.3		ZNSO	403.348			ZNSO4	26.7736
ZNSO	1.35059			ZNSO-3	2089.38			ZNSO-3	707.683			ZNSO-3	46.1438		ZNSO-3	15.3377		ZNO-3	1190.54		ZNSO	29.6521			ZNSO	420.194		ZNO-3	35031.9		ZNSO	413.937			ZNSO4	24.68
ZNO	1.40573			ZNO-1	933.707			ZNO-1	763.275			ZNO-1	40.1938		ZNO-1	18.9918		ZNSO-1	1804.41		ZNO	28.0322			ZNSO	623.526		ZNSO4-1	32507.5		ZNO	427.156			ZNSO4	22.9326
ZNO	2.09763			ZNO-2	746.965			ZNO-2	785.386			ZNO-2	46.1349		ZNO-2	17.0256		ZNSO-2	1863.51		ZNO	26.0439			ZNO	514.487		ZNSO4-2	34020		ZNO	459.601			ZNO	34.064
ZNO	1.80071			ZNO-3	1398.03			ZNO-3	894.623			ZNO-3	38.4889		ZNO-3	23.2429		ZNSO-3	1346.67		ZNO	26.6239			ZNO	502.968		ZNSO4-3	30115.5		ZNO	423.879			ZNO	34.3129
																									ZNO	493.679									ZNO	29.546
